# Supplementary material for: YAP inhibits ERα and ER+ breast cancer growth by disrupting a TEAD-ERα signaling axis
Source: Nat Commun. 2022 Jun 2;13:3075. doi: 10.1038/s41467-022-30831-5 (PMC9163075; doi:10.1038/s41467-022-30831-5)
Supplement: Supplementary file 3 — Supplementary Data 1 [file 41467_2022_30831_MOESM3_ESM.xlsx]

## Sheet: Supplementary Data 1
Cases	ER	PR	HER2	pathological grade	lymph node positivity	YAP
1	+	+	-	2	-	-
2	+	+	-	2	-	-
3	+	+	-	2	-	-
4	+	+	-	2	-	-
5	+	+	-	2	-	-
6	+	+	-	2	-	-
7	+	+	-	2	+	+
8	+	+	-	2	+	-
9	+	+	-	3	-	-
10	+	+	-	3	-	-
11	+	+	-	3	-	+
12	+	+	-	3	-	-
13	+	+	-	3	-	-
14	+	+	-	3	+	-
15	+	+	-	3	+	-
16	+	+	+	3	+	+
17	+	+	+	3	+	-
18	+	+	+	3	+	-
19	-	-	+	3	-	+
20	-	-	+	2	+	-
21	-	-	+	3	+	-
22	-	-	-	3	+	+
23	-	-	-	3	+	+
24	-	-	-	3	+	+
25	-	-	-	3	+	-
