# Supplementary material for: YAP inhibits ERα and ER+ breast cancer growth by disrupting a TEAD-ERα signaling axis
Source: Nat Commun. 2022 Jun 2;13:3075. doi: 10.1038/s41467-022-30831-5 (PMC9163075; doi:10.1038/s41467-022-30831-5)
Supplement: Supplementary file 4 — Supplementary Data 2 [file 41467_2022_30831_MOESM4_ESM.xlsx]

## Sheet: Supplementary Data 2
ER	PR	HER2	pathological grade	Lymph node status	YAP	Age
1	0	1	1	0	1	45
1	0	1	1	0	1	41
1	0	1	1	0	1	56
1	0	1	1	0	1	45
1	0	1	1	0	1	55
1	0	1	1	0	1	62
1	0	1	1	0	1	54
1	0	1	1	0	1	52
1	0	1	1	0	1	45
1	0	1	1	0	1	44
1	0	1	1	0	1	56
1	0	1	1	0	1	47
1	0	1	2	0	1	57
1	0	1	2	0	1	52
1	0	1	2	0	1	51
1	0	1	2	0	1	56
1	0	1	2	0	1	63
1	0	1	2	1	1	60
1	0	0	2	1	1	58
1	0	0	2	1	1	52
1	1	1	1	0	0	45
1	1	1	1	0	0	56
1	1	1	1	0	0	58
1	1	1	1	0	0	63
1	1	1	1	0	0	62
1	1	1	1	0	0	59
1	1	1	1	0	0	53
1	1	1	1	0	0	64
1	1	1	1	0	0	61
1	1	0	1	0	0	58
1	1	0	1	0	0	52
1	1	0	1	0	0	56
1	1	0	1	0	0	53
1	1	0	1	0	0	62
1	1	0	1	0	0	61
1	1	0	1	0	0	63
1	1	0	1	0	0	53
1	1	0	1	0	0	56
1	1	0	1	0	0	52
1	1	0	1	0	0	53
1	1	0	1	0	0	58
1	1	0	1	0	0	48
1	1	0	1	0	0	64
1	1	0	1	0	0	54
1	1	0	1	0	0	55
1	1	0	2	0	0	58
1	1	0	2	0	0	52
1	1	0	2	0	0	62
1	1	0	2	0	0	63
1	1	0	2	0	0	57
1	1	0	2	0	0	60
1	1	0	2	0	0	56
1	1	0	2	0	0	63
1	1	0	2	0	0	61
1	1	0	2	0	0	64
1	1	0	2	0	0	56
1	1	0	2	0	0	43
1	1	0	2	0	0	49
1	1	0	2	0	0	54
1	1	0	2	1	0	56
1	1	0	2	1	0	63
1	1	0	2	1	0	39
1	1	0	2	1	0	56
1	1	0	2	1	0	64
1	1	0	2	1	0	54
1	1	0	2	1	0	64
1	1	0	2	1	0	54
1	1	0	2	1	0	58
1	1	0	2	1	0	56
1	1	0	2	1	0	46
1	1	0	2	1	0	58
1	1	0	2	1	0	59
1	1	0	2	1	0	63
1	1	0	2	1	0	63
1	1	0	2	1	0	63
1	1	0	2	1	0	61
1	1	0	2	1	0	58
1	1	0	2	1	0	55
1	1	0	2	1	0	49
1	0	1	2	1	0	64
1	0	1	2	1	0	52
1	0	1	2	1	0	56
1	0	1	2	1	0	69
1	0	1	2	1	0	64
1	0	1	2	1	0	41
1	0	1	2	1	0	59
1	0	1	2	1	0	60
0	1	1	2	1	1	62
0	1	0	2	1	1	57
0	1	0	2	1	1	52
0	1	0	2	1	1	45
0	1	0	2	1	1	59
0	1	0	2	1	1	52
0	1	0	2	1	1	59
0	1	0	2	1	1	60
0	1	0	2	1	1	57
0	1	0	2	1	1	58
0	1	0	2	1	1	49
0	1	0	2	1	1	59
0	1	0	2	1	1	64
0	1	0	2	1	1	67
0	1	0	2	1	1	68
0	1	0	2	1	1	72
0	1	0	2	1	1	65
0	1	0	2	1	1	68
0	1	0	2	1	1	66
0	0	0	2	1	1	69
0	0	0	2	1	1	73
0	0	0	2	1	1	75
0	0	0	2	1	1	68
0	0	0	2	1	1	78
0	0	0	2	1	1	72
0	0	0	2	1	1	69
0	0	0	2	1	1	67
0	0	0	2	1	0	56
0	0	0	2	1	0	62
0	0	0	2	1	0	57
0	0	0	2	1	0	59
0	0	0	2	1	0	63
0	0	0	2	1	0	63
0	0	0	2	1	0	61
0	0	0	2	1	0	59
0	0	0	2	1	0	60
0	0	0	2	1	0	58
0	0	0	2	1	0	67
0	0	0	2	1	0	77
0	0	0	2	1	0	74
0	0	0	2	1	0	67
0	0	0	2	1	0	76
0	0	0	2	1	0	78
0	0	0	2	1	0	72
0	0	0	2	1	0	68
0	0	0	2	1	0	66
0	0	1	2	1	0	65
0	0	1	2	1	0	69
0	0	1	2	1	0	70
0	0	1	2	1	0	68
0	0	1	2	1	0	82
0	0	1	3	1	0	72
0	0	1	3	1	0	68
