# Supplementary material for: YAP inhibits ERα and ER+ breast cancer growth by disrupting a TEAD-ERα signaling axis
Source: Nat Commun. 2022 Jun 2;13:3075. doi: 10.1038/s41467-022-30831-5 (PMC9163075; doi:10.1038/s41467-022-30831-5)
Supplement: Supplementary file 5 — Supplementary Data 3 [file 41467_2022_30831_MOESM5_ESM.xlsx]

## Sheet: Supplementary Data 3
ER target Gene; 374 genes	0.75-XMU-MP-1 downregulated ER Target gene;211 genes		0.75-XMU-MP-1 downregulated ER Target gene; ER binding ;165 genes				0.75-XMU-MP-1 downregulated ER Target gene; ER/TEAD cobind; 139 genes	0.75-XMU-MP-1 downregulated ER Target gene; ER only bind;26 genes
ABCC2	ARSB		ARSB				ARSB	RRP12
APOA1	ALDH3B1		ALDH3B1				ALDH3B1	DHCR7
APOA2	DTYMK		FARP1				FARP1	AQP3
AR	NBL1		DNAJC12				DNAJC12	SLC2A1
ARID5A	FARP1		ASS1				ASS1	PKP3
ARPC1B	CALB2		COX6C				COX6C	STC2
ARSB	DNAJC12		CELSR1				CELSR1	PLXNB1
ASH2L	ASS1		TST				TST	SEC14L2
BCAS3	NADSYN1		PAPSS2				PAPSS2	MYBBP1A
BGLAP	COX6C		UGCG				UGCG	SLC29A1
BRCA1	LDHA		SNX10				SNX10	TGFB3
CA2	LTF		RRP12				DHRS2	UGDH
CAV1	CELSR1		DHRS2				ABHD2	SCUBE2
CCND1	BTG3		ABHD2				FKBP4	MUC1
CD24	TST		FKBP4				AKAP1	SLC26A2
CITED1	TSPAN13		AKAP1				TJP3	CBFA2T3
CITED2	PAPSS2		TJP3				TFF3	SERPINA5
CITED4	UGCG		TFF3				MED13L	TGIF2
COMT	SNX10		MED13L				ADCY9	CITED1
CRH	RRP12		DHCR7				PODXL	TH
CRHBP	DHRS2		ADCY9				ASB13	NPY1R
CTNNA1	ABHD2		PODXL				MYOF	RAPGEFL1
CYP27B1	FKBP4		ASB13				WWC1	CAV1
DHH	AKAP1		MYOF				PMAIP1	HR
DTYMK	TJP3		AQP3				CD9	PTGES
EP300	TFF3		WWC1				SH3BP5	ASCL1
EPO	GAL		PMAIP1				FASN
ESR1	MED13L		CD9				SLC39A6
F7	DHCR7		SH3BP5				SIAH2
GAL	ADCY9		FASN				KLF4
GATA3	PODXL		SLC39A6				AGR2
GATA6	ASB13		SIAH2				PERP
GBA	MYOF		KLF4				SERPINA1
GHRHR	CD44		AGR2				KRT18
GHRL	HPRT1		PERP				TBC1D30
GLI3	ID2		SERPINA1				KRT8
GSTM3	AQP3		KRT18				SLC7A5
HMOX1	ELF1		SLC2A1				ATP2B4
HSPD1	WWC1		TBC1D30				SLC19A2
IGFBP2	PMAIP1		KRT8				DLC1
IL4R	XRCC3		SLC7A5				LRIG1
KMT2D	CD9		ATP2B4				ITPK1
KRT19	GLA		SLC19A2				FLNB
LDHA	SH3BP5		DLC1				KLF10
MAPK1	FASN		LRIG1				SLC24A3
MDM2	TRIM29		PKP3				CHPT1
MMP14	SLC39A6		ITPK1				SLC7A2
MSTN	METTL3		FLNB				DYNLT3
NCOA4	MYBL1		KLF10				DEPTOR
OCSTAMP	SIAH2		SLC24A3				RET
PDGFRB	KLF4		CHPT1				RHOD
PELP1	AGR2		SLC7A2				SLC9A3R1
PPARG	PERP		STC2				SYNGR1
PTPRN	BRCA1		DYNLT3				KRT19
RARA	OPN3		DEPTOR				TSKU
RBBP5	SERPINA1		RET				FAM102A
SERPINB9	KRT18		PLXNB1				TNFRSF11B
SFR1	SLC2A1		RHOD				INHBB
SFRP1	TBC1D30		SLC9A3R1				SLC1A1
SLC34A2	KRT8		SYNGR1				PRSS23
SMAD6	SLC7A5		SEC14L2				SCARB1
SRA1	ATP2B4		KRT19				ZNF185
SRD5A1	SLC19A2		MYBBP1A				AREG
STAR	DLC1		SLC29A1				CITED4
TEK	LRIG1		TSKU				DLG5
TGFB3	PKP3		FAM102A				MLPH
TGFBR2	OLFM1		TNFRSF11B				NAB2
TNFRSF11B	ITPK1		INHBB				SLC27A2
TPH2	MED24		SLC1A1				S100A9
TRIM24	FLNB		PRSS23				IGSF1
TRIM25	NXT1		SCARB1				GINS2
TSHB	CCNA1		ZNF185				PCP4
WBP2	PTGER3		AREG				CELSR2
WNT7A	KLF10		CITED4				KAZN
ZNF366	ELOVL5		DLG5				FOXC1
ABAT	SLC24A3		TGFB3				ABLIM1
ABCA3	CHPT1		MLPH				RARA
ABHD2	SLC7A2		NAB2				CALCR
ABLIM1	STC2		SLC27A2				THSD4
ADCY1	DYNLT3		S100A9				ISG20
ADCY9	DEPTOR		IGSF1				BATF
ADD3	RET		GINS2				TPBG
AFF1	PLXNB1		PCP4				NRIP1
AKAP1	RHOD		CELSR2				EMP2
ALDH3B1	SLC9A3R1		UGDH				ACOX2
AMFR	SYNGR1		KAZN				MAPK13
ANXA9	SEC14L2		FOXC1				PPIF
AQP3	KRT19		ABLIM1				ADCY1
AR	MYBBP1A		RARA				XBP1
AREG	SLC29A1		SCUBE2				SEMA3B
ARL3	TSKU		CALCR				KCNK15
ASB13	COMT		THSD4				SYBU
B4GALT1	FAM102A		ISG20				IGFBP4
BAG1	TNFRSF11B		BATF				KCNK5
BCL11B	INHBB		TPBG				CYP26B1
BCL2	SLC1A1		NRIP1				MREG
BHLHE40	PRSS23		EMP2				ABAT
BLVRB	SCARB1		ACOX2				PPARG
CA12	ZNF185		MAPK13				TTC39A
CALB2	AREG		MUC1				BCL2
CALCR	SLC22A5		SLC26A2				TPD52L1
CANT1	CITED4		PPIF				JAK2
CBFA2T3	DLG5		ADCY1				OLFML3
CCN5	TGFB3		XBP1				BCL11B
CCND1	MLPH		SEMA3B				ANXA9
CD44	NAB2		KCNK15				MPPED2
CELSR1	CYP27B1		SYBU				CISH
CELSR2	SMAD6		IGFBP4				ST6GALNAC2
CHPT1	B4GALT1		KCNK5				RHOBTB3
CISH	SLC27A2		CYP26B1				TMPRSS3
CLDN7	S100A9		MREG				PGR
CLIC3	IGSF1		ABAT				SULT2B1
CXCL12	GINS2		PPARG				MSMB
CYP26B1	SCNN1A		TTC39A				RAB31
DEPTOR	PCP4		BCL2				CCND1
DHCR7	CELSR2		CBFA2T3				SERPINA3
DHRS2	UGDH		TPD52L1				CCN5
DHRS3	KAZN		JAK2				FRK
DLC1	FOXC1		OLFML3				KRT13
DYNLT3	MYC		BCL11B				CXCL12
EGR3	ABLIM1		ANXA9				ESR1
ELF1	RARA		MPPED2				TMEM164
ELF3	SCUBE2		CISH				GREB1
ELOVL2	CALCR		ST6GALNAC2				GPER1
ELOVL5	THSD4		RHOBTB3				CA12
ENDOD1	ISG20		SERPINA5				FOS
ESRP2	BATF		TGIF2				P2RY2
FAM102A	TPBG		TMPRSS3				PRLR
FARP1	NRIP1		PGR				ABCC2
FASN	EMP2		SULT2B1				DUSP2
FCMR	ACOX2		MSMB				SGK1
FDFT1	MAPK13		RAB31				FHL2
FHL2	MUC1		CCND1				NAV2
FKBP4	SLC26A2		SERPINA3				MYB
FKBP5	PPIF		CCN5				TGM2
FLNB	ADCY1		FRK				PDZK1
FOS	IL17RB		KRT13				SYT12
FOXC1	XBP1		CXCL12				RASGRP1
FRK	SEMA3B		ESR1				EGR3
GAB2	KCNK15		TMEM164
GFRA1	SYBU		CITED1
GJA1	IGFBP4		TH
GLA	KCNK5		GREB1
GREB1	CYP26B1		GPER1
HES1	MREG		NPY1R
HR	ABAT		CA12
HSPB8	PPARG		FOS
IGF1R	TTC39A		P2RY2
IGFBP4	BCL2		RAPGEFL1
IL17RB	CBFA2T3		PRLR
IL6ST	TPD52L1		ABCC2
INHBB	JAK2		DUSP2
INPP5F	CA2		SGK1
ISG20L2	OLFML3		CAV1
ITPK1	PTPRN		FHL2
JAK2	BCL11B		NAV2
KAZN	ANXA9		HR
KCNK15	MPPED2		MYB
KCNK5	CISH		TGM2
KDM4B	ST6GALNAC2		PTGES
KLF10	RHOBTB3		PDZK1
KLF4	SERPINA5		SYT12
KLK10	TGIF2		RASGRP1
KRT13	TMPRSS3		ASCL1
KRT15	PGR		EGR3
KRT18	SULT2B1
KRT19	MSMB
KRT8	RAB31
LAD1	CCND1
LRIG1	SERPINA3
MAPT	CCN5
MAST4	CLIC3
MED13L	KRT15
MED24	FRK
MICB	KRT13
MINDY1	CXCL12
MLPH	ESR1
MPPED2	LAD1
MREG	TMEM164
MSMB	IL4R
MUC1	CITED1
MYB	TH
MYBBP1A	GREB1
MYBL1	GPER1
MYC	NPY1R
MYOF	CA12
NADSYN1	FOS
NAV2	P2RY2
NBL1	HSPB8
NCOR2	CXCL14
NPY1R	GFRA1
NRIP1	RAPGEFL1
NXT1	PRLR
OLFM1	ABCC2
OLFML3	FCMR
OPN3	DUSP2
OVOL2	SGK1
P2RY2	CAV1
PAPSS2	FHL2
PDLIM3	NAV2
PDZK1	ELOVL2
PEX11A	HR
PGR	MYB
PLAAT3	TGM2
PMAIP1	GJB3
PODXL	PTGES
PPIF	PDZK1
PRSS23	SYT12
PTGES	RASGRP1
RAB17	ASCL1
RAB31	EGR3
RAPGEFL1
RARA
RASGRP1
RBBP8
REEP1
RET
RETREG1
RHOBTB3
RHOD
RPS6KA2
RRP12
SCARB1
SCNN1A
SEC14L2
SEMA3B
SFN
SH3BP5
SIAH2
SLC16A1
SLC19A2
SLC1A1
SLC1A4
SLC22A5
SLC24A3
SLC26A2
SLC27A2
SLC2A1
SLC37A1
SLC39A6
SLC7A2
SLC7A5
SLC9A3R1
SNX24
SOX3
STC2
SULT2B1
SVIL
SYBU
SYNGR1
SYT12
TBC1D30
TFAP2C
TFF1
TFF3
TGIF2
TGM2
THSD4
TIAM1
TIPARP
TJP3
TMEM164
TMPRSS3
TOB1
TPBG
TPD52L1
TSKU
TTC39A
TUBB2B
UGCG
UNC119
WFS1
WWC1
XBP1
ZNF185
ACOX2
AGR2
ALDH3A2
ASCL1
ASS1
ATP2B4
BATF
BTG3
CA2
CACNA2D2
CAV1
CCNA1
CD9
CDC20
CDC6
CDH1
CHST8
CKB
COX6C
CPE
CXCL14
CYP4F11
DCXR
DLG5
DNAJC1
DNAJC12
DUSP2
EMP2
ETFB
FABP5
FGFR3
GAL
GALE
GINS2
GJB3
GPER1
HMGCS2
HOMER2
HPRT1
HSPA4L
ID2
IDH2
IGSF1
IMPA2
ISG20
JAK1
KIF20A
KLK11
LAMC2
LARGE1
LLGL2
LSR
LTF
MAPK13
MDK
MEST
METTL3
MOCS2
NAB2
NMU
PCP4
PDCD4
PERP
PKP3
PLAC1
PLK4
PLXNB1
PRKAR2B
PRLR
PTGER3
PTPN6
RABEP1
RNASEH2A
S100A9
SCUBE2
SERPINA1
SERPINA3
SERPINA5
SGK1
SLC29A1
SLC2A8
SNX10
SORD
ST14
ST6GALNAC2
STIL
TFPI2
TH
TNNC1
TOP2A
TPSAB1
TRIM29
TSPAN13
TST
TSTA3
UGDH
UNC13B
XRCC3
ZFP36
