# Supplementary material for: YAP inhibits ERα and ER+ breast cancer growth by disrupting a TEAD-ERα signaling axis
Source: Nat Commun. 2022 Jun 2;13:3075. doi: 10.1038/s41467-022-30831-5 (PMC9163075; doi:10.1038/s41467-022-30831-5)
Supplement: Supplementary file 7 — Source Data [file 41467_2022_30831_MOESM7_ESM.xlsx]

## Sheet: Fig1
Fig1.c			Fig1f
Normal	ER+	ER-		ER positive															ER negative
6.85164	5.57298	5.63286		Pearson r							P value								Pearson r							P value
7.65976	5.89543	6.4891		Gene	YAP	CCN1	CCN2	AMOTL2			Gene	YAP	CCN1	CCN2	AMOTL2				Gene	YAP	CCN1	CCN2	AMOTL2			Gene	YAP	CCN1	CCN2	AMOTL2
7.43663	5.26428	5.78518		ESR1	-0.2859	-0.4546	-0.3531	-0.3384			ESR1	<0.0001	<0.0001	<0.0001	<0.0001				ESR1	0.03101	0.07831	-0.07129	0.001679			ESR1	0.6186	0.2082	0.252	0.9785
7.30657	7.05521	5.38665		CCND1	-0.3406	-0.2858	-0.2098	-0.1977			CCND1	<0.0001	<0.0001	<0.0001	<0.0001				CCND1	0.08	0.124	0.2064	0.1679			CCND1	0.1985	0.0457	0.0008	0.0067
6.59599	6.28002	7.62385		MYB	-0.1426	-0.2464	-0.146	-0.2494			MYB	<0.0001	<0.0001	<0.0001	<0.0001				MYB	-0.09416	-0.2862	-0.1591	-0.327			MYB	0.1299	<0.0001	0.0102	<0.0001
7.68494	5.74341	5.67725		GREB1	-0.0655	-0.1033	-0.04948	-0.05431			GREB1	0.0427	0.0014	0.1259	0.0929				GREB1	-0.1105	-0.02067	0.05711	-0.09598			GREB1	0.0754	0.7401	0.359	0.1226
7.11354	6.46114	7.54659		TFF1	-0.1707	-0.03916	0.03352	-0.2009			TFF1	<0.0001	0.2259	0.3	<0.0001				TFF1	-0.1618	-0.02605	-0.04929	-0.2041			TFF1	0.0089	0.6759	0.4287	0.0009
7.69495	5.91333	6.02077
7.44979	5.9861	6.80188
6.48333	6.10856	5.39258
7.77519	6.32369	5.1275
7.11469	4.75329	7.238
7.32851	4.72709	6.30849
7.58655	6.25341	6.22086
7.26767	6.34296	6.70525
7.67155	6.92382	4.20651
7.50012	6.79474	5.94546
7.66764	5.33433	6.21485
7.28387	6.1844	6.35008
6.57356	5.97802	6.67004
7.35538	6.42342	6.85312
7.46774	6.30508	6.16877
6.01048	6.33237	5.69371
7.43105	5.89092	6.44581
7.66568	6.11114	5.99082
7.37801	3.53643	5.93826
6.97102	6.31826	3.82827
7.55526	5.6558	6.702
7.79345	6.44928	5.54608
7.23202	6.66387	5.57997
7.28819	6.90473	5.21682
7.30698	6.96085	6.67914
7.35039	5.39148	6.45552
7.21343	6.1584	5.1052
7.60508	5.49517	6.91826
6.93846	6.03029	6.32617
7.73098	6.0831	4.91623
8.00167	6.21846	4.8577
6.82592	5.53028	5.77273
6.891	6.6007	6.91023
7.44869	4.7144	4.73249
7.05626	5.4028	7.49005
7.81959	5.45042	5.82447
7.74739	7.10614	6.26693
5.9949	4.92067	6.13752
5.86653	6.99881	5.66171
7.31212	6.38028	5.84897
7.43903	4.65415	5.0446
7.27479	6.29285	6.76883
7.24757	4.71135	6.60915
6.6274	5.39021	6.5574
6.77752	5.787	6.89696
7.33028	6.00846	5.58312
7.61852	6.65223	5.64629
7.80813	6.28482	5.75309
7.23686	5.77673	6.44894
7.67367	7.06274	6.26511
7.65813	6.35291	5.92785
7.04166	5.82042	5.92186
7.17748	5.99069	5.51935
7.41958	6.34898	5.82442
7.11627	5.53588	5.56704
7.33879	4.20255	5.7734
7.26459	6.38614	6.72477
7.3231	5.37392	4.21999
6.84492	5.44662	6.52667
7.56726	6.56939	6.53271
6.29871	5.63772	5.66924
7.86091	7.19469	5.32546
7.74158	6.09261	7.47039
7.98822	5.27591	3.0206
7.15906	6.04768	5.48101
7.25972	6.66972	5.92448
7.32999	6.17501	5.64796
7.37129	6.6458	6.13128
8.05745	6.14367	6.73105
7.40408	6.60486	6.92394
7.50044	3.19544	3.43172
7.37114	4.44934	6.12183
7.649	6.22327	5.69181
7.38627	6.48977	5.92415
7.59094	6.77178	6.79921
7.1422	5.86142	5.95257
6.18031	6.28441	4.80026
7.82207	7.07146	5.86563
7.79706	5.57285	7.30017
7.44616	7.23452	6.71215
7.56415	6.08358	6.62916
7.58684	3.24499	4.90209
7.64094	6.44104	5.66696
7.1383	6.04193	7.03933
6.86651	6.6236	4.97939
6.33743	7.08942	5.51868
7.05312	7.40134	6.25807
7.63217	5.99391	5.5202
7.07924	6.62415	4.50565
7.34108	4.8059	6.74428
7.45188	7.13395	7.01997
7.39221	7.0688	6.17941
7.30185	6.72633	6.63192
5.91313	5.8622	6.43628
7.78347	6.08935	5.19534
6.9729	6.58814	6.78166
7.76383	6.54079	4.85924
5.66993	6.39466	6.44762
7.11247	7.47594	7.01601
8.00898	6.56933	5.38201
7.18732	5.01454	6.26935
7.36152	5.19163	7.07094
8.34458	5.56636	5.52439
7.43839	5.71734	6.02572
5.95838	5.71722	7.06189
7.32351	5.3678	6.19845
	5.79558	5.5878
	6.73259	5.12245
	4.47922	5.70356
	5.91489	6.82487
	6.25898	6.22638
	6.10652	7.63201
	6.6942	6.14449
	6.93042	5.98839
	6.04696	6.46132
	3.97924	6.24446
	6.5999	6.61483
	5.27647	6.98529
	7.29942	6.92957
	4.78725	4.84675
	5.26216	6.97875
	5.05728	6.16392
	5.20383	5.70448
	6.6379	5.77764
	5.63583	7.14708
	6.34255	7.42133
	4.64083	5.44608
	7.1102	6.2218
	5.9597	6.37928
	5.6346	6.50999
	6.89198	5.3525
	4.71396	5.51052
	6.33852	5.6619
	6.08804	5.52446
	4.50894	6.50549
	6.62537	7.45089
	7.39874	7.53912
	6.23098	6.32852
	5.73097	6.74034
	5.56848	6.6229
	6.56417	6.11241
	7.14196	5.44756
	6.98381	3.06625
	5.52324	7.05506
	6.37602	6.85815
	6.95708	4.87414
	6.24057	5.64266
	6.11257	4.97162
	4.69157	4.93036
	6.4342	7.40655
	7.26753	5.97843
	5.79627	7.20615
	6.68376	5.07045
	5.91662	6.55107
	6.83886	6.39952
	6.52771	6.33249
	5.20507	6.1727
	5.63077	4.86864
	6.33725	4.55068
	3.81333	7.73203
	7.75185	5.86927
	6.49235	5.91868
	4.95276	5.42841
	6.43256	6.31676
	5.45217	5.9037
	6.1075	6.18479
	6.79995	4.7428
	6.78661	6.92672
	4.78694	5.92077
	7.02597	6.334
	5.44455	4.82013
	6.70971	6.30998
	6.04483	5.16363
	5.75392	4.66675
	7.01841	6.24946
	6.15727	7.48194
	5.96086	5.74292
	6.41025	6.2208
	4.83219	5.16168
	6.70848	5.51308
	6.50816	5.87883
	6.54662	5.86905
	5.94117	6.15448
	6.42246	5.41753
	3.48973	5.66786
	6.43236	6.33529
	6.23753	6.70374
	4.99475	6.59571
	6.50459	7.11307
	6.2058	5.60071
	7.16921	6.99572
	7.00214	6.04633
	6.14885	6.55995
	3.72284	6.36612
	5.83764	6.08555
	6.37183	7.03471
	6.95427	5.65328
	6.24349	6.5454
	6.84679	6.45052
	7.67967	7.42576
	6.07893	7.12348
	5.77513	5.61538
	5.44158	5.22383
	6.17473	3.85318
	3.0746	6.64582
	6.11417	7.08876
	5.87636	6.13679
	5.54854	7.84498
	3.80547	6.4781
	5.53374	6.84508
	5.72445	5.6543
	5.97886	6.80372
	4.09073	7.24843
	6.10922	6.60469
	6.2522	6.11665
	5.97058	6.52373
	7.35622	5.22235
	6.34861	4.71666
	5.92196	5.81904
	6.20526	6.80922
	6.66503	5.76937
	5.65602	3.71345
	5.97686	5.65064
	6.72934	6.74554
	6.06911	6.01828
	5.73498	5.55779
	7.42243	5.99144
	5.30382	6.18996
	6.4437	6.45151
	6.24229	5.53284
	6.33985
	5.2516
	4.98026
	5.80745
	6.00563
	5.91138
	6.67768
	6.55193
	4.99204
	5.55256
	7.51609
	6.6039
	4.17403
	6.33373
	6.60664
	4.92194
	6.4884
	5.80109
	6.45932
	6.67964
	5.24698
	5.85782
	5.01563
	5.58479
	5.71431
	7.30474
	6.89082
	5.53954
	4.88337
	6.66531
	3.52917
	6.31216
	6.91945
	6.08352
	7.12291
	4.74038
	5.39712
	6.45797
	7.07081
	7.55763
	5.84886
	5.19199
	6.6622
	6.36222
	6.11047
	5.86349
	6.04615
	6.66218
	6.66813
	4.33394
	6.70633
	5.96002
	6.40468
	4.90461
	6.77271
	5.73365
	5.43385
	5.74516
	5.79031
	7.63666
	6.17459
	6.47018
	5.49352
	5.25184
	6.02688
	7.33417
	5.88216
	5.4146
	3.8784
	6.35899
	5.85182
	6.10905
	5.4833
	5.88454
	6.03367
	6.57679
	6.18932
	5.4127
	5.59158
	5.60374
	6.89271
	6.39673
	6.06791
	5.90646
	5.68792
	5.12086
	6.14547
	7.32583
	6.57129
	6.05112
	5.60821
	6.48219
	5.2799
	6.15999
	7.02659
	3.50946
	6.45676
	6.79782
	6.97227
	6.47388
	4.13338
	5.34137
	6.27053
	6.3043
	7.06623
	6.98588
	3.90014
	5.76104
	6.97457
	5.91164
	6.52979
	6.1135
	5.73982
	6.52342
	7.09561
	5.44988
	5.39444
	6.23712
	3.35455
	6.06212
	4.91339
	4.47848
	7.4684
	6.45065
	4.33755
	5.02876
	5.86962
	6.29623
	5.87818
	4.36487
	7.05077
	5.72486
	5.01675
	6.03743
	5.60559
	4.56327
	5.42327
	6.55436
	5.83627
	6.26723
	6.71683
	5.61398
	3.90316
	6.19296
	6.49658
	6.76146
	6.78611
	6.05487
	6.54163
	6.9965
	6.36965
	5.51718
	5.40983
	7.12356
	5.02888
	5.64617
	4.76454
	6.72838
	6.31318
	6.07294
	6.89677
	5.99422
	7.01215
	4.47421
	6.24725
	6.05021
	5.76988
	6.70369
	7.44784
	7.01206
	6.67
	5.63675
	3.67589
	5.60772
	4.6549
	6.32908
	5.88775
	6.95837
	5.34751
	6.57298
	5.92605
	5.6128
	6.24611
	4.34985
	5.93048
	6.51826
	6.10825
	6.18554
	5.92859
	5.22961
	6.28911
	6.28755
	5.79851
	7.00501
	5.20093
	6.8551
	6.214
	5.13262
	5.61869
	5.72063
	6.81333
	6.16552
	6.90606
	5.87366
	6.34744
	6.05024
	3.60877
	5.9489
	7.02988
	7.55121
	6.44947
	6.38328
	5.5882
	7.08101
	6.09609
	5.80949
	4.23715
	5.36184
	6.07141
	5.70058
	6.53745
	5.7434
	5.88381
	6.13413
	6.66994
	6.88736
	6.52264
	6.35002
	5.01304
	6.9108
	6.0876
	5.53878
	5.71545
	5.219
	5.59725
	6.53353
	6.46816
	7.02489
	6.87605
	4.94135
	6.10098
	4.67718
	5.85268
	7.05873
	5.6302
	7.29508
	5.79696
	7.33219
	5.74676
	5.9318
	5.61345
	3.51618
	6.52217
	6.68527
	5.44411
	5.53164
	6.01042
	5.71932
	5.35828
	3.02538
	3.0976
	5.64679
	5.7264
	6.66226
	6.34702
	4.71688
	7.54668
	5.94224
	3.44717
	4.81697
	5.20088
	6.35947
	6.85458
	5.41765
	6.44287
	5.27805
	7.08934
	7.04006
	5.39327
	5.353
	6.02258
	5.43047
	6.07873
	6.19304
	5.5901
	3.45746
	5.37969
	5.46978
	5.36897
	6.77551
	5.49545
	5.22824
	6.98335
	5.22442
	6.01504
	5.34928
	5.61736
	5.13065
	5.93999
	7.78269
	7.05259
	6.38357
	6.04072
	6.117
	4.90651
	6.30769
	6.79922
	5.84405
	7.01192
	6.63989
	6.43383
	6.03913
	3.67736
	4.5182
	6.29112
	5.82769
	5.59692
	5.12069
	5.98207
	6.14313
	6.37571
	6.26051
	3.75654
	6.18668
	6.2418
	4.76565
	5.99696
	6.46365
	6.50487
	4.59954
	6.29128
	5.8833
	5.79907
	4.64751
	7.17554
	4.45969
	6.40968
	6.56201
	6.19492
	6.11915
	5.30254
	5.67405
	6.40773
	5.68257
	6.50694
	4.68094
	4.6282
	4.70967
	6.26692
	6.71703
	5.18885
	5.96777
	5.6323
	6.06816
	4.87313
	5.56935
	4.96834
	5.07081
	5.69764
	5.92059
	5.79556
	6.86655
	5.71186
	5.16952
	7.38774
	5.9858
	6.05097
	6.26552
	5.02463
	5.06312
	5.51173
	5.74114
	6.01778
	6.15766
	6.24319
	5.97664
	6.56706
	5.72916
	5.93846
	6.93355
	4.91499
	5.42464
	6.98345
	5.57656
	6.46032
	6.9319
	4.26985
	5.99703
	6.68913
	6.49098
	5.81802
	6.58862
	4.92344
	3.96681
	5.53182
	5.73331
	4.96591
	5.41705
	5.83168
	6.37031
	5.75987
	6.42431
	6.11319
	4.21793
	6.38634
	6.1955
	7.14467
	5.43207
	6.49746
	4.73553
	4.37874
	4.89804
	5.79945
	3.15065
	6.69042
	4.35624
	6.196
	5.30124
	6.05639
	5.78173
	5.44418
	6.99511
	6.74962
	7.22088
	7.08674
	3.59629
	6.14546
	5.13097
	6.91879
	5.11839
	7.40666
	5.92606
	6.53795
	4.73463
	6.20961
	5.97306
	5.68559
	6.19438
	5.45167
	6.09679
	7.04161
	4.57125
	7.12309
	5.15052
	3.52905
	6.17309
	5.17125
	6.95864
	5.87012
	6.35205
	6.44307
	6.38519
	6.16108
	7.30764
	6.37501
	6.28935
	5.52668
	6.54273
	6.38857
	6.89651
	6.39538
	4.09619
	4.26379
	6.03205
	6.45078
	6.30235
	5.92547
	6.73706
	6.70967
	6.28622
	4.13078
	5.25615
	6.24791
	6.02503
	6.73835
	5.97903
	6.38265
	5.91567
	4.36108
	6.00375
	7.03498
	6.78236
	6.95641
	6.993
	6.62274
	6.33518
	5.20693
	2.92892
	6.08262
	6.79616
	6.58934
	7.00377
	5.62984
	6.98704
	5.30932
	5.87154
	6.23273
	5.43113
	6.93246
	5.78954
	6.21592
	5.91301
	4.90312
	5.73466
	6.81225
	6.52622
	4.90935
	3.57418
	4.39229
	4.51257
	4.86555
	6.47
	6.56699
	4.68572
	5.72953
	6.75783
	6.25095
	5.50148
	3.96758
	6.09037
	6.53958
	6.1275
	5.70722
	4.48328
	5.49796
	7.05066
	6.57413
	5.36637
	4.52574
	6.01071
	4.7415
	5.85921
	6.60993
	6.21582
	6.07203
	5.97459
	6.37872
	5.92381
	5.78034
	5.80435
	4.02577
	6.81754
	6.89181
	5.99342
	4.65105
	6.11441
	6.40516
	6.21256
	6.58339
	6.51824
	6.86925
	6.98871
	5.00669
	5.42228
	5.88249
	6.10964
	6.5377
	6.20013
	6.74394
	5.76646
	6.49184
	5.68451
	6.17972
	3.56664
	6.57732
	4.6178

## Sheet: Fig2 
	Fig2 a									Fig2 b								Fig2 c													Fig2 d														Fig2 e
	MCF7									MCF7																																				MCF-7	vector	WT	S5A
	Day	Vehicle			XMU-MP-1					μM	TAM			XMU-MP-1				MCF-7	Day 1				Day 3				Day 5				MCF-7	Day 1				Day 3				Day 5						DAY1	0.986313	1.1517	1.00239
	1	0.953604	1.05252	0.993872	0.991658	1.06866	0.939679			0	1.06817	1.11065	0.821185	1.11404	0.979937	0.906019			Vehicle +siControl	XMU-MP-1+siControl	XMU-MP-1+siYAP											siControl	siYAP#1	siYAP#2													1.11463	0.798837	1.1158
	3	2.06129	2.527	2.52613	1.43081	1.16	0.894977			1	0.577087	0.587313	0.615629	0.642735	0.566705	0.619504			1.00063	1.00064	1.00063		3.55759	1.35985	2.87023		5.56266	3.04482	4.39758			1.08045	1.10152	1.08157		1.78054	1.98275	1.94173		5.81021	6.38275	6.17794					0.899059	1.04946	0.881815
	5	6.31663	5.75374	5.0079	2.59166	2.24514	1.88322			2	0.326956	0.23178	0.336395	0.417814	0.441045	0.452661			1.00001	0.995547	0.996212		3.17215	1.7822	3.00318		5.08038	3.18371	4.30216			1.02123	1.05922	1.12835		2.10947	2.25229	2.36472		4.72343	6.33208	5.71956				DAY3	2.01668	1.45095	1.16236
										3	0.233353	0.2892	0.330889	0.42943	0.43471	0.377687			0.999367	1.00382	1.00379		3.27215	1.53662	2.53308		5.45	2.79798	4.73601			1.06816	0.978003	1.07929		1.6991	2.02372	2.14828		4.87255	5.45175	5.81998					2.46321	1.45469	1.86908
										4	0.461193	0.384895	0.307024	0.325586	0.278068	0.358321																															1.93071	1.10682	1.09431
	T47D									5	0.36995	0.343207	0.203983	0.285459	0.316082	0.388944		T47D	Day 1				Day 3				Day 5																			DAY5	6.92769	3.64462	2.69915
	Day	Vehicle			XMU-MP-1														Vehicle +siControl	XMU-MP-1+siControl	XMU-MP-1+siYAP										T47D	Day 1				Day 3				Day 5							7.30236	3.03241	2.25745
	1	0.9324	1.17604	0.89156	0.7939	1.19634	1.00976												1.01366	1.02443	0.995484		2.99441	1.52967	2.79419		5.57516	2.98169	4.48645			siControl	siYAP#1	siYAP#2													6.41058	2.51745	3.33902
	3	1.95916	1.88566	1.82032	1.43577	1.30894	1.24552			T47D									0.980124	0.993499	1.01032		2.61553	1.79419	2.73742		5.67329	2.79482	4.72194			0.963889	1.01755	1.0028		1.84111	2.12781	2.09753		5.04056	6.20954	6.06502
	5	7.56034	8.94464	6.85798	4.00162	3.75284	2.90162			μM	TAM			XMU-MP-1					1.00745	0.982137	0.995484		2.93416	1.28409	3.36968		6.20994	3.43939	5.08258			1.01833	1.03566	0.964686		2.32722	2.46188	2.36993		5.06778	5.50741	5.7343
										0	1.05732	1.00175	0.940924	1.05852	0.941475	1																1.01889	0.946791	1.03251		2.06278	2.60669	2.15088		4.69722	5.00823	6.62556
	MDA-MB-231									1	0.882235	0.838951	0.803272	0.50585	0.571398	0.598904
	Day	Vehicle			XMU-MP-1					2	0.570092	0.631508	0.61981	0.373197	0.414164	0.415335		MDAMB231	Day 1				Day 3				Day 5
	1	0.99055	1.07782	0.93164	0.94473	1.06257	0.9927			3	0.423667	0.362836	0.427176	0.360122	0.303938	0.365389			Vehicle +siControl	XMU-MP-1+siControl	XMU-MP-1+siYAP
	3	2.44824	1.99588	2.27733	2.91067	3.25686	2.83872			4	0.312534	0.312534	0.305515	0.323837	0.290477	0.243657			1.03017	0.98308	1.02624		3.16816	3.50987	2.3571		4.22309	5.84715	3.61323		MDA-MB-231	Day 1				Day 3				Day 5						T47D	vector	WT	S5A
	5	4.32873	3.57236	5.12582	5.97393	5.61627	6.08342			5	0.285628	0.27627	0.345874	0.272335	0.2261	0.247169			0.975978	1.03948	0.997718		2.98603	3.45854	2.42156		3.78026	6.33446	4.11694			siControl	siYAP#1	siYAP#2												DAY1	0.937952	1.21046	1.09391
																			0.999441	0.978003	0.976612		2.89888	3.97857	2.98175		4.40491	5.87874	3.91101			1.05196	0.997248	0.983086		2.12905	1.41497	1.48002		6.87542	4.42047	4.24676					1.23578	0.885203	1.07868
																																0.961453	1.00055	0.990104		2.6324	1.25537	1.12203		7.77207	4.29499	3.97192					0.826265	0.904336	0.827409
																																0.987151	1.0022	1.02681		2.52291	1.45955	1.30184		8.29218	4.14419	3.90443				DAY3	2.67118	2.25386	1.75891
																																															3.07759	2.01661	1.93784
																																															3.3475	1.5842	1.60662
																																														DAY5	8.37341	3.54341	2.85156
																																															9.08076	2.95795	3.0305
																																															9.70434	3.04596	2.20815
																																														MDAMB231	vector	WT	S5A
																																														DAY1	1.12513	1.15614	0.890778
																																															0.88403	0.89782	1.06917
																																															0.990844	0.94604	1.04005
																																														DAY3	2.83312	2.36736	2.88466
																																															1.87484	2.93566	3.40529
																																															2.59508	2.52579	2.8519
																																														DAY5	5.08948	6.38111	8.04118
																																															5.10169	5.81969	7.4805
																																															4.93994	5.9678	7.68074

## Sheet: Fig3 
Fig3a								Fig3b								Fig3c											Fig3d											Fig3e								Fig3f
MCF7
GREB1								T47D								MCF-7											MCF-7											MCF7								T47D
	DMSO			XMU-MP-1				GREB1	DMSO			XMU-MP-1				GREB1	DMSO			XMU-MP-1			XMU-MP-1+siYAP				GREB1	siNC			siYAP #1			siYAP #2				GREB1	control			YAP1 vector				GREB1	control
Vehicle	0.989109	1.26775	0.742961	0.067107	0.065647	0.06758		Vehicle	1.03072	1.0053	0.964675	0.106501	0.12536	0.15793		Vehicle	1.15189	0.980886	0.859736	0.294095	0.156505	0.227011	0.659776	0.309599	0.476135		Vehicle	1.06281	0.963892	0.973296	4.24185	3.87597	3.99995	2.15801	2.24601	1.88578		Vehicle	0.897372	0.924159	1.17847	0.295054	0.25139	0.311178		Vehicle	0.961836	0.915867	1.1223
E2	4.85087	6.4443	3.07342	0.006072	0.006846	0.006226		E2	1.99983	2.06211	2.80997	0.113302	0.11888	0.131406		E2	2.51995	1.79627	3.23365	0.529145	1.15355	0.907432	3.70609	2.57978	4.25153		E2	5.03938	3.96137	3.3206	11.7594	9.71965	12.2849	7.5075	7.64924	9.59988		E2	1.8013	1.97276	1.71347	0.632565	0.896289	0.573824		E2	1.93342	2.01778	1.61036
PS2
	DMSO			XMU-MP-1				PS2	DMSO			XMU-MP-1				PS2	DMSO			XMU-MP-1			XMU-MP-1+siYAP				PS2	siNC			siYAP #1			siYAP #2				PS2	control			YAP1 vector				PS2	control
Vehicle	0.878918	0.867203	1.25314	0.198261	0.299197	0.427772		Vehicle	1.41567	1.00782	0.569096	0.101329	0.123596	0.186321		Vehicle	1.27967	0.997074	0.740314	0.235683	0.217985	0.23337	0.386711	0.386198	0.386228		Vehicle	1.06281	0.963892	0.973296	4.24185	3.87597	3.99995	2.15801	2.24601	1.88578		Vehicle	1.08366	1.06517	0.851176	0.235475	0.244522	0.256317		Vehicle	1.10681	1.0059	0.887292
E2	2.0602	2.57385	1.57999	0.048462	0.096047	0.010614		E2	1.84803	1.8565	2.1634	0.069046	0.111934	0.081656		E2	2.39744	3.02463	3.36154	1.14281	1.13655	0.909155	2.84711	4.05411	5.18187		E2	5.03938	3.96137	3.3206	11.7594	9.71965	12.2849	7.5075	7.64924	9.59988		E2	1.4582	1.77527	1.54715	0.386416	0.389673	0.59246		E2	2.57882	3.5826	2.25281
PDZK1
	DMSO			XMU-MP-1				PDZK1	DMSO			XMU-MP-1				PDZK1	DMSO			XMU-MP-1			XMU-MUP-1+siYAP				PDZK1	siNC			siYAP #1			siYAP #2				PDZK1	control			YAP1 vector				PDZK1	control
Vehicle	1.15748	0.984558	0.858943	0.493016	0.310383	0.201318		Vehicle	1.07258	0.98029	0.929369	0.259757	0.154044	0.102872		Vehicle	1.11651	0.984956	0.877732	0.208096	0.211881	0.202287	0.180843	0.27114	0.225989		Vehicle	1.09791	0.942416	0.959674	2.0612	3.61815	2.5386	3.16732	3.01972	2.7109		Vehicle	0.93104	0.991267	1.07769	0.320688	0.316255	0.409994		Vehicle	0.947625	0.932858	1.11952
E2	1.67962	1.71948	1.50452	0.436572	0.374875	0.584077		E2	2.14163	1.77858	1.86807	0.0687	0.110887	0.067666		E2	2.21006	2.78299	3.71569	1.25557	1.25026	1.23226	2.51337	2.37954	2.28794		E2	2.05362	1.27218	1.71718	5.52221	8.12503	5.9778	5.53102	3.91194	4.84424		E2	2.07456	2.08117	2.4164	1.06356	0.84349	1.0006		E2	2.63959	2.35437	2.05438
[truncated: 13 more columns]

## Sheet: Fig4 
																			Fig4 d														Fig4 e
																			qPCR														ER/ChIP-RT PCR
																				DMSO			XMU-MP-1			LMB			XMU-MP-1 LMB					DMSO			XMU-MP-1			LMB			XMU-MP-1 LMB
																			ESR1	1.05	0.91	1.04	0.45	0.45	0.46	1.16	1.11	0.96	0.62	0.66	0.64		ESR1	0.870532	1.06846	1.07512	0.477485	0.449185	0.537198	0.830531	0.839949	0.875754	0.463958	0.397635	0.393182
																			GREB1	1.02	0.99	0.99	0.6	0.57	0.53	1.22	1.09	1	0.55	0.58	0.61		GREB1	1.03018	0.87673	1.10719	0.302972	0.275383	0.328188	1.06717	1.00062	0.809502	0.309628	0.199006	0.330068
																			PS2	1.04	0.97	0.99	0.78	0.78	0.77	0.99	0.99	0.91	0.81	0.8	0.73		PS2	1.17556	0.858148	0.991271	0.383529	0.32482	0.27573	1.04807	0.864349	1.21638	0.262863	0.367948	0.201015
																			PDZK1	1.06	0.92	1.02	0.74	0.71	0.66	0.9	1	0.93	0.71	0.68	0.56		PDZK1	0.943896	1.05582	1.00343	0.091928	0.097976	0.141063	1.05301	1.2497	1.20782	0.16922	0.115409	0.093546

## Sheet: Fig5 
							Fig5c											Fig5d											Fig5e											Fig5f
																													RT PCR											ChIP RT
							MCF7	siControl			siTEAD4#1			siTEAD4#2				T47D	siControl			siTEAD4#1			siTEAD4#2					siControl			siTEAD4#1			siTEAD4#2					siControl			siTEAD4#1			siTEAD4#2
							Day 1	1.00331	0.995998	1.0007	0.971513	1.01608	1.01241	1.03608	0.974154	0.989766		Day 1	1.04185	1.02831	0.929846	1.04394	0.947862	1.0082	1.04839	0.984585	0.967024		ESR1	0.868657	1.12228	1.02577	0.447845	0.500469	0.573853	0.607624	0.342434	0.338513		GREB1	0.955976	1.1304	0.913622	0.326068	0.264502	0.281819	0.240673	0.232805	0.300806
							Day 3	1.49661	1.88916	1.57282	1.13824	1.24362	0.961552	0.938248	1.09384	0.894536		Day 3	2.09661	1.61169	1.82954	1.03808	1.05565	1.27944	1.23219	1.008	0.996293		GREB1	1.1731	0.856152	0.995669	0.506084	0.412172	0.554678	0.209589	0.272129	0.211247		PS2	0.972461	1.03283	0.994705	0.291473	0.2451	0.270641	0.24785	0.236744	0.202446
							Day 5	4.76701	4.47468	4.50698	1.48008	1.6489	1.58284	1.51639	1.68135	1.56375		Day 5	4.32062	5.02523	4.37969	1.53603	1.48975	1.82132	1.29541	1.36566	1.76371		PS2	1.09875	0.968061	0.940151	0.510096	0.687878	0.581431	0.458263	0.542715	0.397191		PDZK1	0.894847	0.990558	1.1146	0.278483	0.284459	0.24338	0.246195	0.33295	0.27418
																													PDZK1	1.1511	0.866724	1.00232	0.804388	0.580901	0.551965	0.316392	0.390628	0.432076

## Sheet: Fig6 
											Fig6 c																																	Fig6 f
																																												ER ChIP-RT
												Control			ERα			ERα+TEAD4			ERa+TEAD4+YAP																								DMSO			XMU-MP-1
											GREB1	1.5	0.75	0.75	26.2675	29.8855	52.9895	185.099	185.105	241.468	10.1986	20.2904	23.4572																					ESR1	1.07	1.06	0.88	0.33	0.17
											CCND1	0.99425	0.871635	1.13411	16.1298	15.4922	13.721	54.7406	63.4834	46.4356	21.6902	23.8083	14.1274																					GREB1	1.03	0.87	1.11	0.13	0.32
																																												PS2	1.14	0.99	0.89	0.12	0.25
																																												PDZK1	0.89	1.12	1	0.16	0.1
[truncated: 39 more columns]

## Sheet: Fig7
											Fig7 c											Fig7 d											Fig7 e
																						TAM	Empty vector			ERα-WT			ERα-Y537S				XMU-MP-1	Empty vector			ERα-WT			ERα-Y537S
											GREB1	Vehicle			TAM			XMU-MP-1				0 uM	0.887399	1.05868	1.05392	0.957308	1.04891	0.993777	1.03913	1.04637	0.914502		0 uM	0.907433	1.04737	1.04519	1.01516	0.998352	0.986484	1.09358	1.02958	0.876833
											Empty vector	0.910802	1.10912	0.980073	0.518355	0.323184	0.306264	0.117783	0.167673	0.169429		1 uM	0.422867	0.566061	0.599495	0.507339	0.4816	0.484887	0.989854	0.956315	0.834273		1 uM	0.406894	0.536156	0.529939	0.516423	0.546391	0.533756	0.680999	0.648163	0.499247
											ERα-WT	2.59962	2.07982	2.52168	0.355906	0.301244	0.414831	0.151859	0.158672	0.250512		2 uM	0.428571	0.466482	0.499482	0.41809	0.415361	0.432107	1.02051	1.13605	0.828215		2 uM	0.337697	0.399763	0.397024	0.372324	0.367486	0.35593	0.448305	0.456618	0.360011
											ERα-Y537S	2.86073	3.03238	3.32851	2.9336	2.51098	2.31237	0.288782	0.420877	0.283633		3 uM	0.372969	0.418534	0.447707	0.382117	0.350424	0.359789	1.07636	0.9425	0.841587		3 uM	0.298005	0.328248	0.29818	0.349039	0.34608	0.331392	0.387418	0.373297	0.30178
																						4 uM	0.201252	0.29527	0.280756	0.286603	0.254786	0.274819	0.833017	0.790096	0.697087		4 uM	0.198248	0.286589	0.336889	0.31733	0.34253	0.341695	0.403551	0.385064	0.259038
																						5 uM	0.257287	0.297148	0.261981	0.216519	0.268865	0.283254	0.69029	0.658302	0.642124		5 uM	0.171272	0.191364	0.21258	0.226555	0.281828	0.248274	0.2549	0.201756	0.210449
											CCND1	Vehicle			TAM			XMU-MP-1
											Empty vector	0.727122	1.05972	1.21316	0.505572	0.490657	0.477595	0.226307	0.388773	0.331331
											ERα-WT	2.24969	2.3012	1.83466	0.41441	0.53	0.602051	0.240881	0.342594	0.642942
											ERα-Y537S	2.29069	2.95937	3.02033	2.15293	2.76838	1.99648	0.319494	0.577666	0.773649
											PDZK1	Vehicle			TAM			XMU-MP-1
											Empty vector	1.23215	0.645952	1.1219	0.163743	0.447829	0.461231	0.0722436	0.324417	0.306879
											ERα-WT	1.91878	2.13493	1.63407	0.223176	0.257605	0.286802	0.189384	0.107054	0.26286
											ERα-Y537S	2.26631	2.125	1.90127	1.62644	1.84128	1.44393	0.225814	0.342264	0.207297

## Sheet: Supplementary Fig. 2 
																							2f																						2h
																																													Quantification of WB
																								Vehicle			XMU-MP-1																			Vehicle			XMU-MP-1
																							CTGF	0.76258	1.23285	1.00457	2.74584	2.99993	3.88365																ERα	1.01292	0.965531	1.02155	0.349202
																							CYR61	1.07498	0.882057	1.04297	3.56746	2.59591	2.76157																PR	1.21744	0.983625	0.798936	0.341551
																							ANKRD1	0.793083	0.852712	1.35421	3.54685	4.94791	3.27201																Ki67	1.15176	0.973715	0.874529	0.474017
[truncated: 5 more columns]

## Sheet: Supplemetary  Fig. 3
03:00:00														3b														3c											3d
MCF7														T47D																									MCF7
	Vehicle			1μM XMU-MP-1			2μM XMU-MP-1			5μM XMU-MP-1					Vehicle			1μM XMU-MP-1			2μM XMU-MP-1			5μM XMU-MP-1					Vehicle			XMU-MP-1			XMU-MP-1+siYAP					siControl			siYAP#1			siYAP#2
GREB1	1.01	0.9	1.08	0.14	0.08	0.15	0.08	0.15	0.1	0.09	0.1	0.1		GREB1	0.965654	1.10158	0.93276	0.444291	0.293123	0.453627	0.231579	0.248201	0.27924	0.271604	0.0824451	0.105812		GREB1	0.934724	0.903635	1.16164	0.23978	0.192777	0.214325	0.76814	0.708789	0.63639		GREB1	1.02396	1.0308	0.945755	2.93738	2.13564	1.81751	2.7368	2.38613	1.60686
CCND1	1.05	1.05	0.92	0.28	0.16	0.2	0.1	0.13	0.09	0.06	0.06	0.05		CCND1	1.01139	0.970188	1.01842	0.425236	0.410751	0.498732	0.326767	0.234285	0.367633	0.162255	0.0998798	0.107048		CCND1	0.988968	0.914422	1.09661	0.225389	0.23524	0.241823	0.767565	0.681444	0.620857		CCND1	1.05772	1.12563	0.817253	1.9977	1.98105	2.1923	1.9268	2.71983	2.03638
PDZK1	1.23	0.99	0.78	0.15	0.11	0.15	0.11	0.1	0.12	0.1	0.1	0.1		PDZK1	1.04679	0.815623	1.13759	0.428087	0.380502	0.428087	0.284396	0.300612	0.182501	0.267197	0.121243	0.18377		PDZK1	0.815839	1.00605	1.17811	0.212881	0.257521	0.243283	0.695004	0.848924	0.692317		PDZK1	0.885121	1.04101	1.07387	2.06361	1.66656	1.70093	1.80604	2.43777	1.84706
[truncated: 10 more columns]

## Sheet: Supplementary Fig. 5 
						5b																					5e																		Fig5g
						TEAD1 siRNA																					TEAD2 siRNA																		TEAD1,3,4 siRNA
							siControl			siTEAD1 #1			siTEAD1 #2															siControl	siTEAD2 #1	siTEAD2 #2
						ESR1	0.868657	1.12228	1.02577	0.536162	0.669258	0.672364	0.632174	0.704258	0.497103												TEAD2	1.00643	0.0481127	0.149588																siControl			siTEAD1,3,4 #1
						GREB1	1.1731	0.856152	0.995669	0.470214	0.63957	0.612325	0.348597	0.579373	0.373093												ESR1	1.00557	0.595244	0.644206															ESR1	0.868657	1.12228	1.02577	0.643022
						PS2	1.09875	0.968061	0.940151	0.694401	0.634984	0.857877	0.681995	0.631733	0.649428												GREB1	1.00831	0.645459	0.679425															GREB1	1.1731	0.856152	0.995669	0.475451
						PDZK1	1.1511	0.866724	1.00232	0.492192	0.485383	0.566081	0.42871	0.456508	0.492574												PS2	1.00232	0.893759	1.14668															PS2	1.09875	0.968061	0.940151	0.685706
																											PDZK1	1.00671	0.577703	0.679847															PDZK1	1.1511	0.866724	1.00232	0.672776
[truncated: 28 more columns]

[truncated: 4 more sheets: Supplementary Fig. 7 , Supplementary Fig. 9 , Supplementary Fig. 10 , Supplementary Data Fig. 11  ]
